# Supplementary material for: Toxicology of Heavy Metals to Subsurface Lithofacies and Drillers during Drilling of Hydrocarbon Wells
Source: Sci Rep. 2020 Apr 9;10:6152. doi: 10.1038/s41598-020-63107-3 (PMC7145872; doi:10.1038/s41598-020-63107-3)
Supplement: Supplementary file 1 — Supplementary Information. [file 41598_2020_63107_MOESM1_ESM.xlsx]

## Sheet: Uncertainty
		TOXICOLOGY OF HEAVY METALS TO SUBSURFACE LITHOFACIES AND DRILLERS DURING OF HYDROCARBON WELLS
		Emmanuel E. Okoro, Amarachi G.Okolie, Samuel E. Sanni, Maxwell Omeje
SAMPLE	Pb(ppm)	Pb(ppm)		Uncertainty	Cd(ppm)	Cd(ppm)			Hg(ppm)	Hg(ppm)			Cu(ppm)	Cu(ppm)			As(ppm)	As(ppm)
L1	162.7	162.9	162.8	0.1	15.8	15.6	15.7	0.1	12.4	12.1	12.25	0.15	25.6	25.8	25.7	0.1	13.9	13.7	13.8	0.1
L4	192.3	192.1	192.2	-0.1	27.5	27.9	27.7	-0.2	17.3	17.5	17.4	-0.1	33.8	33.7	33.75	-0.05	21.8	21.5	21.65	0.15
L5	201.6	201.9	201.75	0.15	31.4	31.2	31.3	0.1	18.2	18.6	18.4	-0.2	35.2	35.4	35.3	0.1	24.7	24.9	24.8	-0.1
L2	173.4	173.6	173.5	0.1	19.6	19.8	19.7	-0.1	13.7	13.9	13.8	-0.1	28.4	28.7	28.55	0.15	16.1	16.4	16.25	-0.15
L3	184.5	184.8	184.65	0.15	23.8	23.5	23.65	0.15	15.6	15.3	15.45	0.15	31.3	31.5	31.4	0.1	18.2	18.5	18.35	-0.15
SAMPLE	Cr(ppm)	Cr(ppm)			Zn(ppm)	Zn(ppm)			Ni(ppm)	Ni(ppm)			Al(ppm)	Al(ppm)
L1	73.5	73.8	73.65	0.15	226.4	226.7	226.55	-0.15	186.4	186.6	186.5	-0.1	456.8	456.5	456.65	-0.15
L4	89.2	89.5	89.35	0.15	264.3	264.1	264.2	0.1	226.6	226.3	226.45	0.15	587.3	587.1	587.2	-0.1
L5	95.3	95.4	95.35	0.05	272.6	272.4	272.5	0.1	231.7	231.9	231.8	-0.1	605.4	605.7	605.55	0.15
L2	76.9	76.7	76.8	-0.1	237.5	237.7	237.6	-0.1	197.8	197.5	197.65	0.15	489.7	489.5	489.6	-0.1
L3	81.3	81.6	81.45	0.15	251.8	251.9	251.85	-0.05	211.5	211.7	211.6	-0.1	534.6	534.3	534.45	-0.15

## Sheet: ADD
	Layer	Pb Conc.	IR	EF	ED	AT	BW	ADD(mg/kg/day)		Layer	Cu Conc.	IR	EF	ED	AT	BW	ADD(mg/kg/day)			Layer	Zn Conc.	IR	EF	ED	AT	BW	ADD(mg/kg/day)
	L1	162.9	0.3796	28	20	64.95	72	7.40498		L1	25.8	0.3796	28	20	64.95	72	1.1728			L1	226.7	0.3796	28	20	64.95	72	10.3051
	L2	173.6	0.3796	28	20	64.95	72	7.89137		L2	28.7	0.3796	28	20	64.95	72	1.30462			L2	237.7	0.3796	28	20	64.95	72	10.8052
	L3	184.8	0.3796	28	20	64.95	72	8.40049		L3	31.5	0.3796	28	20	64.95	72	1.4319			L3	251.9	0.3796	28	20	64.95	72	11.4507
	L4	192.1	0.3796	28	20	64.95	72	8.73233		L4	33.7	0.3796	28	20	64.95	72	1.53191			L4	264.1	0.3796	28	20	64.95	72	12.0052
	L5	201.9	0.3796	28	20	64.95	72	9.17781		L5	35.4	0.3796	28	20	64.95	72	1.60918			L5	272.4	0.3796	28	20	64.95	72	12.3825
	Layer	Cd Conc.	IR	EF	ED	AT	BW	ADD(mg/kg/day)		Layer	As Conc.	IR	EF	ED	AT	BW	ADD(mg/kg/day)			Layer	Ni Conc.	IR	EF	ED	AT	BW	ADD(mg/kg/day)
	L1	15.6	0.3796	28	20	64.95	72	0.709132		L1	13.7	0.3796	28	20	64.95	72	0.622763			L1	186.6	0.3796	28	20	64.95	72	8.48231
	L2	19.8	0.3796	28	20	64.95	72	0.900052		L2	16.4	0.3796	28	20	64.95	72	0.745498			L2	197.5	0.3796	28	20	64.95	72	8.97779
	L3	23.5	0.3796	28	20	64.95	72	1.06824		L3	18.5	0.3796	28	20	64.95	72	0.840958			L3	211.7	0.3796	28	20	64.95	72	9.62329
	L4	27.9	0.3796	28	20	64.95	72	1.26826		L4	21.5	0.3796	28	20	64.95	72	0.97733			L4	226.3	0.3796	28	20	64.95	72	10.287
	L5	31.2	0.3796	28	20	64.95	72	1.41826		L5	24.9	0.3796	28	20	64.95	72	1.13188			L5	231.9	0.3796	28	20	64.95	72	10.5415
	Layer	Hg Conc.	IR	EF	ED	AT	BW	ADD(mg/kg/day)		Layer	Cr Conc.	IR	EF	ED	AT	BW	ADD(mg/kg/day)			Layer	Al Conc.	IR	EF	ED	AT	BW	ADD(mg/kg/day)
	L1	12.1	0.3796	28	20	64.95	72	0.550032		L1	73.8	0.3796	28	20	64.95	72	3.35474			L1	456.5	0.3796	28	20	64.95	72	20.7512
	L2	13.9	0.3796	28	20	64.95	72	0.631855		L2	76.7	0.3796	28	20	64.95	72	3.48657			L2	489.5	0.3796	28	20	64.95	72	22.2513
	L3	15.3	0.3796	28	20	64.95	72	0.695495		L3	81.6	0.3796	28	20	64.95	72	3.70931			L3	534.3	0.3796	28	20	64.95	72	24.2878
	L4	17.5	0.3796	28	20	64.95	72	0.795501		L4	89.5	0.3796	28	20	64.95	72	4.06842			L4	587.1	0.3796	28	20	64.95	72	26.6879
	L5	18.6	0.3796	28	20	64.95	72	0.845504		L5	95.4	0.3796	28	20	64.95	72	4.33662			L5	605.7	0.3796	28	20	64.95	72	27.5334
										Layer	Pb	Cd	Hg	Cu	As	Cr	Zn	Ni	Al
										L1	7.405	0.7091	0.55	1.1728	0.6228	3.3547	10.3051	8.4823	20.7512
										L2	7.8914	0.9001	0.6319	1.3046	0.7455	3.4866	10.8052	8.9778	22.2513
										L3	8.4005	1.0682	0.6955	1.4319	0.841	3.7093	11.4507	9.6233	24.2878
										L4	8.7323	1.2683	0.7955	1.5319	0.9773	4.0684	12.0052	10.287	26.6879
										L5	9.1778	1.4183	0.8455	1.6092	1.1319	4.3366	12.3825	10.5415	27.5334
	Standard

## Sheet: HQ
					INGESTION PATHWAY
Layer	Pb	CF	RFD	HQ	Cd	CF	RFD	HQ	Hg	CF	RFD	HQ	Cu	CF	RFD	HQ				HQ
L1	7.405	1e-06	0.0036	0.00205694	0.7091	1e-06	0.0005	0.0014182	0.55	1e-06	0.0003	0.00183333	1.1728	1e-06	0.037	3.16973e-05
L2	7.8914	1e-06	0.0036	0.00219206	0.9001	1e-06	0.0005	0.0018002	0.6319	1e-06	0.0003	0.00210633	1.3046	1e-06	0.037	3.52595e-05
L3	8.4005	1e-06	0.0036	0.00233347	1.0682	1e-06	0.0005	0.0021364	0.6955	1e-06	0.0003	0.00231833	1.4319	1e-06	0.037	3.87e-05
L4	8.7323	1e-06	0.0036	0.00242564	1.2683	1e-06	0.0005	0.0025366	0.7955	1e-06	0.0003	0.00265167	1.5319	1e-06	0.037	4.14027e-05
L5	9.1778	1e-06	0.0036	0.00254939	1.4183	1e-06	0.0005	0.0028366	0.8455	1e-06	0.0003	0.00281833	1.6092	1e-06	0.037	4.34919e-05
TOTAL				0.0115575				0.010728				0.011728				0.000190551
Layer	As	CF	RFD	HQ	Cr	CF	RFD	HQ	Zn	CF	RFD	HQ	Ni	CF	RFD	HQ
L1	0.6228	1e-06	0.0003	0.002076	3.3547	1e-06	0.003	0.00111823	10.3051	1e-06	0.3	3.43503e-05	8.4823	1e-06	0.02	0.000424115
L2	0.7455	1e-06	0.0003	0.002485	3.4866	1e-06	0.003	0.0011622	10.8052	1e-06	0.3	3.60173e-05	8.9778	1e-06	0.02	0.00044889
L3	0.841	1e-06	0.0003	0.00280333	3.7093	1e-06	0.003	0.00123643	11.4507	1e-06	0.3	3.8169e-05	9.6233	1e-06	0.02	0.000481165
L4	0.9773	1e-06	0.0003	0.00325767	4.0684	1e-06	0.003	0.00135613	12.0052	1e-06	0.3	4.00173e-05	10.287	1e-06	0.02	0.00051435
L5	1.1319	1e-06	0.0003	0.003773	4.3366	1e-06	0.003	0.00144553	12.3825	1e-06	0.3	4.1275e-05	10.5415	1e-06	0.02	0.000527075
TOTAL				0.014395				0.00631853				0.000189829				0.00239559
			HI	0.057503
						DERMAL PATHWAY
Layer	Pb	CF	RFD	HQ	Cd	CF	RFD	HQ	As	CF	RFD	HQ	Zn	CF	RFD	HQ
L1	7.405	1e-06	0.000525	0.0141048	0.7091	1e-06	0.0005	0.0014182	0.6228	1e-06	0.000123	0.00506341	10.3051	1e-06	0.075	0.000137401
L2	7.8914	1e-06	0.000525	0.0150312	0.9001	1e-06	0.0005	0.0018002	0.7455	1e-06	0.000123	0.00606098	10.8052	1e-06	0.075	0.000144069
L3	8.4005	1e-06	0.000525	0.016001	1.0682	1e-06	0.0005	0.0021364	0.841	1e-06	0.000123	0.0068374	11.4507	1e-06	0.075	0.000152676
L4	8.7323	1e-06	0.000525	0.016633	1.2683	1e-06	0.0005	0.0025366	0.9773	1e-06	0.000123	0.00794553	12.0052	1e-06	0.075	0.000160069
L5	9.1778	1e-06	0.000525	0.0174815	1.4183	1e-06	0.0005	0.0028366	1.1319	1e-06	0.000123	0.00920244	12.3825	1e-06	0.075	0.0001651
TOTAL				0.0792514				0.010728				0.0351098				0.000621915
Layer	Cu	CF	RFD	HQ	Ni	CF	RFD	HQ	Hg	CF	RFD	HQ
L1	1.1728	1e-06	0.024	4.88667e-05	8.4823	1e-06	0.0056	0.0015147	0.55	1e-06	0.00016	0.0034375
L2	1.3046	1e-06	0.024	5.43583e-05	8.9778	1e-06	0.0056	0.00160318	0.6319	1e-06	0.00016	0.00394937
L3	1.4319	1e-06	0.024	5.96625e-05	9.6233	1e-06	0.0056	0.00171845	0.6955	1e-06	0.00016	0.00434687
L4	1.5319	1e-06	0.024	6.38292e-05	10.287	1e-06	0.0056	0.00183696	0.7955	1e-06	0.00016	0.00497187
L5	1.6092	1e-06	0.024	6.705e-05	10.5415	1e-06	0.0056	0.00188241	0.8455	1e-06	0.00016	0.00528437
TOTAL				0.000293767				0.0085557				0.0185525
			HI	0.153113
	INGESTION PATHWAY HQ								DERMAL PATHWAY HQ
	Pb	Cd	Hg	Cu	As	Cr	Zn	Ni	Pb	Cd	As	Zn	Cu	Ni	Hg
	0.0115575	0.010728	0.011728	0.000190551	0.014395	0.00631853	0.000189829	0.00239559	0.0792514	0.010728	0.0351098	0.000621915	0.000293767	0.0085557	0.0185525

## Sheet: CRI
						INGESTION PATHWAY
	Layer	Pb	HQ	CSF		Cd	HQ	CSF		Ni	HQ	CSF
	L1	7.405	0.00205694	0.0085	1.7484e-05	0.7091	0.0014182	6.3	0.00893466	8.4823	0.000424115	0.91	0.000385945
	L2	7.8914	0.00219206	0.0085	1.86325e-05	0.9001	0.0018002	6.3	0.0113413	8.9778	0.00044889	0.91	0.00040849
	L3	8.4005	0.00233347	0.0085	1.98345e-05	1.0682	0.0021364	6.3	0.0134593	9.6233	0.000481165	0.91	0.00043786
	L4	8.7323	0.00242564	0.0085	2.06179e-05	1.2683	0.0025366	6.3	0.0159806	10.287	0.00051435	0.91	0.000468059
	L5	9.1778	0.00254939	0.0085	2.16698e-05	1.4183	0.0028366	6.3	0.0178706	10.5415	0.000527075	0.91	0.000479638
	TOTAL				9.82388e-05				0.0675864				0.00217999
	CRI	0.000771876				0.135173				0.00996568
	Layer	As	HQ	CSF		Cr	HQ	CSF
	L1	0.6228	0.002076	1.5	0.003114	3.3547	0.00111823	0.5	0.000559117
	L2	0.7455	0.002485	1.5	0.0037275	3.4866	0.0011622	0.5	0.0005811					Heavy Metals	Pb	Cd	Ni	As	Cr
	L3	0.841	0.00280333	1.5	0.004205	3.7093	0.00123643	0.5	0.000618217					CRI	0.000771876	0.135173	0.00996568	0.150094	0.00315927
	L4	0.9773	0.00325767	1.5	0.0048865	4.0684	0.00135613	0.5	0.000678067
	L5	1.1319	0.003773	1.5	0.0056595	4.3366	0.00144553	0.5	0.000722767
	TOTAL				0.0215925				0.00315927
	CRI	0.150094				0.00315927
							DERMAL PATHWAY
	Layer	Pb	HQ	CSF		Cd	HQ	CSF		As	HQ	CSF		Ni	HQ	CSF
	L1	7.405	0.0141048	0.0085	0.00011989	0.7091	0.0014182	6.3	0.00893466	0.6228	0.00506341	3.66	0.0185321	8.4823	0.0015147	0.91	0.00137837
	L2	7.8914	0.0150312	0.0085	0.000127766	0.9001	0.0018002	6.3	0.0113413	0.7455	0.00606098	3.66	0.0221832	8.9778	0.00160318	0.91	0.00145889
	L3	8.4005	0.016001	0.0085	0.000136008	1.0682	0.0021364	6.3	0.0134593	0.841	0.0068374	3.66	0.0250249	9.6233	0.00171845	0.91	0.00156379
	L4	8.7323	0.016633	0.0085	0.00014138	1.2683	0.0025366	6.3	0.0159806	0.9773	0.00794553	3.66	0.0290806	10.287	0.00183696	0.91	0.00167164
	L5	9.1778	0.0174815	0.0085	0.000148593	1.4183	0.0028366	6.3	0.0178706	1.1319	0.00920244	3.66	0.0336809	10.5415	0.00188241	0.91	0.00171299
	TOTAL				0.000673637				0.0675864				0.128502				0.00778568

## Sheet: Igeo
	Heavy Metals	Wet Background Conc	1.5*BV	Dry Background Conc	1.5*BV		Layers	Ni Measured	Ni BV Wet	Calculated	Ni BV Dry	Calculated	Pb Measured	Pb BV Wet	Calculated	Pb BV Dry	Calculated	Cr Measured	Cr BV Wet	Calculated	Cr BV Dry	Calculated	Zn Measured	Zn BV wet	Calculated	Zn Bv Dry	Calculated				Ni				Pb				Cr				Zn
	Ni	7.46	11.19	4.8	7.2		L1	186.6	11.19	16.6756	7.2	25.9167	162.9	2.28	71.4474	0.435	374.483	73.8	20.88	3.53448	5.28	13.9773	226.7	131.61	1.72251	30.75	7.37236			Layers	Wet	Igeo Wet	Dry	Igeo Dry	Wet	Igeo Wet	Dry	Igeo Dry	Wet	Igeo Wet	Dry	Igeo Dry	Wet	Igeo Wet	Dry	Igeo Dry
	Pb	1.52	2.28	0.29	0.435		L2	197.5	11.19	17.6497	7.2	27.4306	173.6	2.28	76.1404	0.435	399.08	76.7	20.88	3.67337	5.28	14.5265	237.7	131.61	1.80609	30.75	7.73008			L1	16.6756	4.06	25.9167	4.7	71.4474	6.16	374.483	8.55	3.5345	1.82	13.9773	3.81	1.7225	0.78	7.3724	2.88
	Cr	13.92	20.88	3.52	5.28		L3	211.7	11.19	18.9187	7.2	29.4028	184.8	2.28	81.0526	0.435	424.828	81.6	20.88	3.90805	5.28	15.4545	251.9	131.61	1.91399	30.75	8.19187			L2	17.6497	4.14	27.4306	4.78	76.1404	6.25	399.08	8.64	3.6734	1.88	14.5265	3.86	1.8061	0.85	7.7301	2.95
	Zn	87.74	131.61	20.5	30.75		L4	226.3	11.19	20.2234	7.2	31.4306	192.1	2.28	84.2544	0.435	441.609	89.5	20.88	4.2864	5.28	16.9508	264.1	131.61	2.00669	30.75	8.58862			L3	18.9187	4.24	29.4028	4.88	81.0526	6.34	424.828	8.73	3.908	1.97	15.4545	3.95	1.914	0.94	8.1919	3.03
							L5	231.9	11.19	20.7239	7.2	32.2083	201.9	2.28	88.5526	0.435	464.138	95.4	20.88	4.56897	5.28	18.0682	272.4	131.61	2.06975	30.75	8.85854			L4	20.2234	4.34	31.4306	4.97	84.2544	6.4	441.609	8.79	4.2864	2.1	16.9508	4.08	2.0067	1	8.5887	3.1
																														L5	20.7239	4.37	32.2083	5.01	88.5526	6.47	464.138	8.86	4.569	2.19	18.0682	4.18	2.0698	1.05	8.8585	3.15
								Ni		Pb		Cr		Zn
							Layers	Wet	Dry	Wet	Dry	Wet	Dry	Wet	Dry
							L1	16.6756	1.55417	71.4474	374.483	3.53448	13.9773	1.72251	7.37236																	Ni		Pb		Cr		Zn
							L2	17.6497	1.55417	76.1404	399.08	3.67337	14.5265	1.80609	7.73008																	Igeo Wet	Igeo Dry	Igeo Wet	Igeo Dry	Igeo Wet	Igeo Dry	Igeo Wet	Igeo Dry
							L3	18.9187	1.55417	81.0526	424.828	3.90805	15.4545	1.91399	8.19187																L1	4.06	4.7	6.16	8.55	1.82	3.81	0.78	2.88
							L4	20.2234	1.55417	84.2544	441.609	4.2864	16.9508	2.00669	8.58862																L2	4.14	4.78	6.25	8.64	1.88	3.86	0.85	2.95
							L5	20.7239	1.55417	88.5526	464.138	4.56897	18.0682	2.06975	8.85854																L3	4.24	4.88	6.34	8.73	1.97	3.95	0.94	3.03
																															L4	4.34	4.97	6.4	8.79	2.1	4.08	1	3.1
																															L5	4.37	5.01	6.47	8.86	2.19	4.18	1.05	3.15

## Sheet: CF
			Ni					Pb					Cr					Zn
		Layers	Measured	Wet	CF WET	Dry	CF DRY	Measured	Wet	CF WET	Dry	CF DRY	Measured	Wet	CF WET	Dry	CF DRY	measured	Wet	CF WET	Dry	CF DRY
		L1	186.6	7.46	25.0134	4.8	38.875	162.9	1.52	107.171	0.29	561.724	73.8	13.92	5.30172	3.52	20.9659	226.7	87.74	2.58377	20.5	11.0585
		L2	197.5	7.46	26.4745	4.8	41.1458	173.6	1.52	114.211	0.29	598.621	76.7	13.92	5.51006	3.52	21.7898	237.7	87.74	2.70914	20.5	11.5951
		L3	211.7	7.46	28.378	4.8	44.1042	184.8	1.52	121.579	0.29	637.241	81.6	13.92	5.86207	3.52	23.1818	251.9	87.74	2.87098	20.5	12.2878
		L4	226.3	7.46	30.3351	4.8	47.1458	192.1	1.52	126.382	0.29	662.414	89.5	13.92	6.4296	3.52	25.4261	264.1	87.74	3.01003	20.5	12.8829
		L5	231.9	7.46	31.0858	4.8	48.3125	201.9	1.52	132.829	0.29	696.207	95.4	13.92	6.85345	3.52	27.1023	272.4	87.74	3.10463	20.5	13.2878
				Ni		Pb		Cr		Zn
				CF WET	CF DRY	CF WET	CF DRY	CF WET	CF DRY	CF WET	CF DRY
			L1	25.0134	38.875	107.171	561.724	5.30172	20.9659	2.58377	11.0585
			L2	26.4745	41.1458	114.211	598.621	5.51006	21.7898	2.70914	11.5951
			L3	28.378	44.1042	121.579	637.241	5.86207	23.1818	2.87098	12.2878
			L4	30.3351	47.1458	126.382	662.414	6.4296	25.4261	3.01003	12.8829
			L5	31.0858	48.3125	132.829	696.207	6.85345	27.1023	3.10463	13.2878

## Sheet: ER and RI
		Wet Season														Wet Season					Dry Season
		Ni	TRF	Ni ER	Pb	TRF	Pb ER	Cr	TRF	Cr ER	Zn	TRF	Zn ER			Ni ER	Pb ER	Cr ER	Zn ER		Ni ER	Pb ER	Cr ER	Zn ER
	L1	25.0134	5	125.067	107.171	5	535.855	5.30172	2	10.6034	2.58377	1	2.58377		L1	125.067	535.855	10.6034	2.58377		194.375	2808.62	41.9318	11.0585
	L2	26.4745	5	132.373	114.211	5	571.053	5.51006	2	11.0201	2.70914	1	2.70914		L2	132.373	571.053	11.0201	2.70914		205.729	2993.1	43.5795	11.5951
	L3	28.378	5	141.89	121.579	5	607.895	5.86207	2	11.7241	2.87098	1	2.87098		L3	141.89	607.895	11.7241	2.87098		220.521	3186.21	46.3636	12.2878
	L4	30.3351	5	151.676	126.382	5	631.908	6.4296	2	12.8592	3.01003	1	3.01003		L4	151.676	631.908	12.8592	3.01003		235.729	3312.07	50.8523	12.8829
	L5	31.0858	5	155.429	132.829	5	664.145	6.85345	2	13.7069	3.10463	1	3.10463		L5	155.429	664.145	13.7069	3.10463		241.562	3481.03	54.2045	13.2878
	RI			706.434			3010.86			59.9138			14.2786
		Dry Season
		Ni	TRF	Ni ER	Pb	TRF	Pb ER	Cr	TRF	Cr ER	Zn	TRF	Zn ER
	L1	38.875	5	194.375	561.724	5	2808.62	20.9659	2	41.9318	11.0585	1	11.0585
	L2	41.1458	5	205.729	598.621	5	2993.1	21.7898	2	43.5795	11.5951	1	11.5951
	L3	44.1042	5	220.521	637.241	5	3186.21	23.1818	2	46.3636	12.2878	1	12.2878
	L4	47.1458	5	235.729	662.414	5	3312.07	25.4261	2	50.8523	12.8829	1	12.8829
	L5	48.3125	5	241.562	696.207	5	3481.03	27.1023	2	54.2045	13.2878	1	13.2878					Wet Season					Dry Season
																		Ni	Pb	Cr	Zn		Ni	Pb	Cr	Zn
	RI			1097.92			15781			236.932			61.1122				RI	706.43	3010.86	59.91	14.28		1097.92	15781	236.93	61.11
